# Supplementary material for: Neonatal Regulatory T Cells Mediate Fibrosis and Contribute to Cardiac Repair
Source: Cells. 2026 Jan 22;15(2):204. doi: 10.3390/cells15020204 (PMC12840535; doi:10.3390/cells15020204)
Supplement: Supplementary file 1 [file cells-15-00204-s001.zip]

Archive with 1 entries (1 files):
- cells-4084821-supplementary.pdf
